# Supplementary material for: Cell Fate Regulation Governed by a Repurposed Bacterial Histidine Kinase
Source: PLoS Biol. 2014 Oct 28;12(10):e1001979. doi: 10.1371/journal.pbio.1001979 (PMC4211667; doi:10.1371/journal.pbio.1001979)
Supplement: Table S1 — Numerical data used to generate manuscript graphs or histograms. (XLSX) [file pbio.1001979.s010.xlsx]

## Sheet: Fig 2
	Replicate 1	Replicate 2	Replicate 3	Average	Standard Deviation	Replicate 1	Replicate 2	Replicate 3	Average	Standard Deviation
BSA	0	1	1	0.666667	0.57735	0	2	1	1	1
PleC	8	9	6	7.66667	1.52753	69	69	63	67	3.4641
DivJ	39	42	46	42.3333	3.51188	27	27	24	26	1.73205
DivL	0	1	2	1	1	29	33	30	30.6667	2.08167
CckA	0	0	1	0.333333	0.57735	0	1	3	1.33333	1.52753
ChpT	0	1	0	0.333333	0.57735	0	2	1	1	1

## Sheet:  Fig 4B
	Replicate 1	Replicate 2	Replicate 3	Average	Standard Deviation	Replicate 1	Replicate 2	Replicate 3	Average	Standard Deviation
DivL WT	0	4	1	1.66667	2.08167	37	37	35	36.3333	1.1547
Y550H	1	6	3	3.33333	2.51661	34	36	37	35.6667	1.52753
R553A	2	2	1	1.66667	0.57735	3	1	4	2.66667	1.52753
T557N	2	0	0	0.666667	1.1547	1	3	2	2	1
Y562A	2	3	2	2.33333	0.57735	3	3	2	2.66667	0.57735
H579E	1	6	4	3.66667	2.51661	4	5	5	4.66667	0.57735

## Sheet: Fig 5B
	Replicate 1	Replicate 2	Replicate 3	Average	Standard Deviation	Replicate 1	Replicate 2	Replicate 3	Average	Standard Deviation	Specificity Ratio 1	Specificity Ratio 2	Specificity Ratio 3	Average	Standard Deviation
DivL(152-769)	0.66	0.66	0.66	0.66	1.05367e-08	29	32	30	30.3333	1.52753	43.9394	48.4848	45.4545	45.9596	2.31443
DivL(281-769)	0.65	0.65	1	0.766667	0.202073	24	30	23	25.6667	3.78594	36.9231	46.1538	23	35.359	11.6559
DivL(411-769)	1	1	1	1	0	1	1	0	0.666667	0.57735
DivL(523-769)	28	25	22	25	3	43	49	42	44.6667	3.78594	1.53571	1.96	1.90909	1.8016	0.231668

## Sheet: Fig 5D
	DivL(523-769) Construct - No Sensor							DivL(523-769) Construct - No Sensor
	Binding to Unphosphorylated DivK							Binding to Phosphorylated DivK~P
	Replicate 1	Replicate 2	Replicate 3	Average	Standard Deviation			Replicate 1	Replicate 2	Replicate 3	Average	Standard Deviation
DivL WT	28	25	22	25	3		DivL WT	43	40	37	40	3
R553A	1	0	2	1	1		R553A	10	8	12	10	2
A601L	21	22	18	20.3333	2.08167		A601L	49	47	46	47.3333	1.52753
	DivL(152-769) Construct - with Sensor							DivL(152-769) Construct - with Sensor
	Binding to Unphosphorylated DivK							Binding to Phosphorylated DivK~P
	Replicate 1	Replicate 2	Replicate 3	Average	Standard Deviation			Replicate 1	Replicate 2	Replicate 3	Average	Standard Deviation
DivL WT	0	3	1	1.33333	1.52753		DivL WT	34	37	35	35.3333	1.52753
R553A	2	2	1	1.66667	0.57735		R553A	3	1	4	2.66667	1.52753
A601L	1	6	4	3.66667	2.51661		A601L	4	5	5	4.66667	0.57735

## Sheet: Fig 6B
	Integrated Band Intensity (AU)						Normalized Band Intensity (AU)
Time (min)	DivK~P Only	PleC	DivL WT	DivL Y550H		Time (min)	DivK~P Only	PleC	DivL WT	DivL Y550H
1	37650.8	28488.2	38521.8	34151.1		1	1	1	1	1
10	27138.6	12041.9	37878.1	32561.6		10	0.720796	0.422697	0.983289	0.953458
20	25104.5	3921.25	39347.2	34237.1		20	0.666772	0.137645	1.02143	1.00252
60	17926.3		33768.8	26785.4		60	0.47612		0.876613	0.784322
120	15181.4		31549.9	23179.2		120	0.403215		0.819012	0.678726
180	10806		32627.5	21643.7		180	0.287005		0.846987	0.633763
240	7079.94		28519.9	19732.7		240	0.188042		0.740356	0.577805

## Sheet: Fig 6D
	ATP Consumption Rates
	Replicate 1	Replicate 2	Replicate 3	Average	Standard Deviation
DivJ	56.4	31.2	76.8	54.8	22.8421
DivJ-DivK	211.2	187.2	213.6	204	14.5986
DivL	64.8	75.6	69.6	70	5.4111
DivL-DivK	98.4	68.4	97.2	88	16.9847

## Sheet: Fig S1F
	Binding to Unphosphorylated DivK					Binding to Phosphorylated DivK~P
	Replicate 1	Replicate 2	Replicate 3	Average	Standard Deviation	Replicate 1	Replicate 2	Replicate 3	Average	Standard Deviation
5 mM KCl	27	22	25	24.6667	2.51661	55	52	57	54.6667	2.51661
50 mM KCl	25	27	28	26.6667	1.52753	45	47	43	45	2
200 mM KCl	12.7	14	15	13.9	1.15326	19	20	22	20.3333	1.52753

## Sheet: Fig S1G
	Binding to Unphosphorylated DivK					Binding to Phosphorylated DivK~P
	Replicate 1	Replicate 2	Replicate 3	Average	Standard Deviation	Replicate 1	Replicate 2	Replicate 3	Average	Standard Deviation
pH 7.0	28	27	29	28	1	38	36	39	37.6667	1.52753
pH 7.5	21	22	23	22	1	37	35	40	37.3333	2.51661
pH 8.0	16	16	15	15.6667	0.57735	42	40	41	41	1

## Sheet: Fig S1H
	Binding to Unphosphorylated DivK					Binding to Phosphorylated DivK~P
glycerol vol%	Replicate 1	Replicate 2	Replicate 3	Average	Standard Deviation	Replicate 1	Replicate 2	Replicate 3	Average	Standard Deviation
0%	12	14	14	13.3333	1.1547	40	40	42	40.6667	1.1547
1%	25	23	25	24.3333	1.1547	45	48	46	46.3333	1.52753
10%	25	22	27	24.6667	2.51661	45	47	48	46.6667	1.52753

## Sheet: Fig S5
DivL(152-769)
DivL(mM)	DivK~P Binding			Average	Standard Deviation
0	1	0	0	0.333333	0.57735
1	3	4	8	5	2.64575
2	10	6	16	10.6667	5.03322
4	23	14	20	19	4.58258
6	18	19	27	21.3333	4.93288
8	21	25	24	23.3333	2.08167
10	29	32	30	30.3333	1.52753
20	37	39	40	38.6667	1.52753
40	46	50	46	47.3333	2.3094
120	53	60	61	58	4.3589
DivL(152-769) Y550H
DivL(mM)	DivK~P Binding			Average	Standard Deviation
1	4	6	1	3.66667	2.51661
2	2	9	10	7	4.3589
4	15	17	11	14.3333	3.05505
10	19	28	28	25	5.19615
20	36	42	37	38.3333	3.21455
40	53	56	52	53.6667	2.08167
DivL(152-769) R553A
DivL(mM)	DivK~P Binding			Average	Standard Deviation
1	1	1	4	2	1.73205
2	0	1	0	0.333333	0.57735
4	1	1	1	1	0
8	0	1	2	1	1
10	3	1	4	2.66667	1.52753
20	3	9	6	6	3
40	9	14	9	10.6667	2.88675
DivL(152-769) T557N
DivL(mM)	DivK~P Binding			Average	Standard Deviation
1	1	0	1	0.666667	0.57735
4	1	0	1	0.666667	0.57735
8	1	3	2	2	1
10	3	5	4	4	1
20	5	11	7	7.66667	3.05505
40	13	16	15	14.6667	1.52753
DivL(152-769) H579E
DivL(mM)	DivK~P Binding			Average	Standard Deviation
1	1	1	0	0.666667	0.57735
2	0	2	0	0.666667	1.1547
4	2	3	2	2.33333	0.57735
8	4	3	3	3.33333	0.57735
10	4	4	5	4.33333	0.57735
20	11	14	10	11.6667	2.08167
40	18	21	19	19.3333	1.52753
DivL(152-769) A601L
DivL(mM)	DivK~P Binding			Average	Standard Deviation
1	0	1	1	0.666667	0.57735
4	1	2	1	1.33333	0.57735
8	0	2	3	1.66667	1.52753
10	4	5	3	4	1
20	5	8	7	6.66667	1.52753
40	10	9	11	10	1

[truncated: 5 more sheets: Fig S6B,  Fig S7A-D, Fig S9A,  Fig S9D, Fig S9E]
